# Supplementary material for: The Solitary Fibrous Tumor, the Chameleon of the Head and Neck Region—Clinical, Epidemiological, and Histopathological Aspects
Source: Diagnostics (Basel). 2025 Oct 27;15(21):2721. doi: 10.3390/diagnostics15212721 (PMC12608949; doi:10.3390/diagnostics15212721)
Supplement: Supplementary file 1 [file diagnostics-15-02721-s001.zip]

Archive with 1 entries (1 files):
- diagnostics-3910197-supplementary.pdf
